# Supplementary material for: A review of clinical pharmacogenetics Studies in African populations
Source: Per Med. Author manuscript; Available in PMC 2021 May 4. (PMC8093600; doi:10.2217/pme-2019-0110)
Supplement: Supplementary file [file NIHMS1694746-supplement-Supplementary_file.xlsx]

## Sheet: CVD_Variants
Variant ID/Name	Allele	Gene Symbol	Gene Full Name	Key Effect	Ethnic Grouping	Sample Size (N)	Drug Name/Type	Frequency (if reported)	P-Value	Association Description	Paper DOI	Paper Name	Publication Date	Author
CYP2C9*2	C/T	CYP2C9	Cytochrom P450 2C9	Metabolism/Dosage	Egyptian	207	Warfarin	0.117	0.0004	Variants of associated with warfarin dose requirement	10.1097/FPC.0b013e3283436b86	Genetic and nongenetic factors associated with warfarin dose requirements in Egyptian patients	2011	Shahin et.al.
CYP2C9*3	A/C	CYP2C9	Cytochrom P450 2C9	Metabolism/Dosage	Egyptian	207	Warfarin	0.092	0.0004	Variants of associated with warfarin dose requirement	10.1097/FPC.0b013e3283436b87	Genetic and nongenetic factors associated with warfarin dose requirements in Egyptian patients	2011	Shahin et.al.
CYP2C9*4	T/C	CYP2C9	Cytochrom P450 2C9	Metabolism/Dosage	Egyptian	207	Warfarin	0.003	0.0004	Variants of associated with warfarin dose requirement	10.1097/FPC.0b013e3283436b88	Genetic and nongenetic factors associated with warfarin dose requirements in Egyptian patients	2011	Shahin et.al.
CYP2C9*5	C/G	CYP2C9	Cytochrom P450 2C9	Metabolism/Dosage	Egyptian	207	Warfarin	0.01	0.0004	Variants of associated with warfarin dose requirement	10.1097/FPC.0b013e3283436b89	Genetic and nongenetic factors associated with warfarin dose requirements in Egyptian patients	2011	Shahin et.al.
CYP2C9*8	A/G	CYP2C9	Cytochrom P450 2C9	Metabolism/Dosage	Egyptian	207	Warfarin	0.008	0.0004	Variants of associated with warfarin dose requirement	10.1097/FPC.0b013e3283436b90	Genetic and nongenetic factors associated with warfarin dose requirements in Egyptian patients	2011	Shahin et.al.
3673 G>A	G>A	VKORC1	Vitamin K epOxide Reductase Complex 1	Metabolism/Dosage	Egyptian	207	Warfarin	0.462	< 0.0001	Variants associated with warfarin dose requirement	10.1097/FPC.0b013e3283436b91	Genetic and nongenetic factors associated with warfarin dose requirements in Egyptian patients	2011	Shahin et.al.
V433M	C/T	CYP4F2	Cytochrom P450 4F2	Metabolism/Dosage	Egyptian	207	Warfarin	0.42	0.314	Not associated	10.1097/FPC.0b013e3283436b92	Genetic and nongenetic factors associated with warfarin dose requirements in Egyptian patients	2011	Shahin et.al.
rs429358	APOEs2	APOE	Apolipoprotein E	Metabolism/Dosage	Egyptian	207	Warfarin	Various	0.01	significantly associated with lowe warfarin dose requirements	10.1097/FPC.0b013e3283436b93	Genetic and nongenetic factors associated with warfarin dose requirements in Egyptian patients	2011	Shahin et.al.
rs339097	T>C	CALU	Calumenin	Metabolism/Dosage	Egyptian	207	Warfarin	0.023	0.066	variant with higher warfarin dose requirement	10.1097/FPC.0b013e3283436b94	Genetic and nongenetic factors associated with warfarin dose requirements in Egyptian patients	2011	Shahin et.al.
rs9923231	A	VKORC1	Vitamin K epOxide Reductase Complex 1	Metabolism/Dosage	Moroccan	114	Acenocoumarol	0.3855	0.0027	Variant associated with the acenocoumarol weekly maintenance dose	10.1111/j.1365-2710.2012.01340.x	Influence of genetics and non-genetic factors on acenocoumarol maintenance dose requirement in Moroccan patients	2012	Smires et.al.
rs1799853	CYP2C9*2	CYP2C9	Cytochrom P450 2C9	Metabolism/Dosage	Moroccan	114	Acenocoumarol	0.145	0.0082	Variant associated with the acenocoumarol weekly maintenance dose	10.1111/j.1365-2710.2012.01340.x	Influence of genetics and non-genetic factors on acenocoumarol maintenance dose requirement in Moroccan patients	2012	Smires et.al.
rs1057910	CYP2C9*3	CYP2C9	Cytochrom P450 2C9	Metabolism/Dosage	Moroccan	114	Acenocoumarol	0.145	0.0082	Variant associated with the acenocoumarol weekly maintenance dose	10.1111/j.1365-2710.2012.01340.x	Influence of genetics and non-genetic factors on acenocoumarol maintenance dose requirement in Moroccan patients	2012	Smires et.al.
rs2108622	C	CYP4F2	Cytochrom P450 4F2	Metabolism/Dosage	Moroccan	114	Acenocoumarol	0.5925	0.0635	Variant not associated	10.1111/j.1365-2710.2012.01340.x	Influence of genetics and non-genetic factors on acenocoumarol maintenance dose requirement in Moroccan patients	2012	Smires et.al.
rs4244285 (G681A)	CYP2C19*2 (T allele)	CYP2C19	Cytochrom P450 2C19	Metabolism/Dosage	Egyptian	190	Clopidogrel	0.126	0.03	Variant associated with the risk of having MACE in clopidogrel-treated patients	10.1111/cts.12383	Genetic and Nongenetic Factors Affecting Clopidogrel Response in the Egyptian Population	2016	Khalil et.al.
rs4986893	CYP2C19*3	CYP2C19	Cytochrom P450 2C19	Metabolism/Dosage	Egyptian	190	Clopidogrel	0.0025	Not reported	are potential predictors associated with variability to clopidogrel response	10.1111/cts.12384	Genetic and Nongenetic Factors Affecting Clopidogrel Response in the Egyptian Population	2016	Khalil et.al.
rs72552267	CYP2C19*6	CYP2C19	Cytochrom P450 2C19	Metabolism/Dosage	Egyptian	190	Clopidogrel	0	Not reported	are potential predictors associated with variability to clopidogrel response	10.1111/cts.12385	Genetic and Nongenetic Factors Affecting Clopidogrel Response in the Egyptian Population	2016	Khalil et.al.
rs41291556	CYP2C19*8	CYP2C19	Cytochrom P450 2C19	Metabolism/Dosage	Egyptian	190	Clopidogrel	0	Not reported	are potential predictors associated with variability to clopidogrel response	10.1111/cts.12386	Genetic and Nongenetic Factors Affecting Clopidogrel Response in the Egyptian Population	2016	Khalil et.al.
rs6413438	CYP2C19*10	CYP2C19	Cytochrom P450 2C19	Metabolism/Dosage	Egyptian	190	Clopidogrel	0	Not reported	are potential predictors associated with variability to clopidogrel response	10.1111/cts.12387	Genetic and Nongenetic Factors Affecting Clopidogrel Response in the Egyptian Population	2016	Khalil et.al.
rs12248560 (-806C>T)	CYP2C19*17 (T allele)	CYP2C19	Cytochrom P450 2C19	Metabolism/Dosage	Egyptian	190	Clopidogrel	0.17	0.274	are potential predictors associated with variability to clopidogrel response	10.1111/cts.12388	Genetic and Nongenetic Factors Affecting Clopidogrel Response in the Egyptian Population	2016	Khalil et.al.
rs1045642 (C3435T)	ABCB1*6 (T allele)	ABCB1	ATP-binding cassette B1	Metabolism/Dosage	Egyptian	190	Clopidogrel	0.387	0.661	no significant association between ABCB1 polymorphisms and the variability of clopidogrel response	10.1111/cts.12389	Genetic and Nongenetic Factors Affecting Clopidogrel Response in the Egyptian Population	2016	Khalil et.al.
rs1128503 (C1236T)	ABCB1*8 (T allele)	ABCB1	ATP-binding cassette B1	Metabolism/Dosage	Egyptian	190	Clopidogrel	0.0392	0.934	no significant association between ABCB1 polymorphisms and the variability of clopidogrel response	10.1111/cts.12390	Genetic and Nongenetic Factors Affecting Clopidogrel Response in the Egyptian Population	2016	Khalil et.al.
rs71647871	A	CES1	Carboxylesterase 1 (	Metabolism/Dosage	Egyptian	190	Clopidogrel	0.01	1	no significant association between CES1 polymorphisms and the variability of clopidogrel response	10.1111/cts.12391	Genetic and Nongenetic Factors Affecting Clopidogrel Response in the Egyptian Population	2016	Khalil et.al.
rs4244285	CYP2C19*2	CYP2C19	Cytochrom P450 2C19	Metabolism/Dosage	Mixed	656	Clopidogrel	Not reported	4.3x10-11	Variant associated with ADP-stimulated platelet aggregation and clopidogrel resistance	10.1001/jama.2009.1232	Association of Cytochrome P450 2C19 Genotype With the Antiplatelet Effect and Clinical Efficacy of Clopidogrel Therapy	2009	Shuldiner et.al.
rs1799853	CYP2C9* 2430C >T (C allele)	CYP2C9	Cytochrom P450 2C9	Metabolism/Dosage	Egyptian	63	Warfarin	0.071	0.097	Variant associated with warfarin dose requirements	10.1007/s11845-013-0978-y	Factors affecting warfarin dose requirements and quality of anticoagulation in adult Egyptian patients: Role of gene polymorphism	2013	Bazan et.al.
rs1057910	CYP2C9*3 1075A >C (A allele)	CYP2C9	Cytochrom P450 2C9	Metabolism/Dosage	Egyptian	63	Warfarin	0.095	0.007	CYP2C9 polymorphism contribute to the difference in warfarin dose requirements and quality of anticoagulation	10.1007/s11845-013-0978-y	Factors affecting warfarin dose requirements and quality of anticoagulation in adult Egyptian patients: Role of gene polymorphism	2013	Bazan et.al.
rs9923231	1639G>A (G allele)	VKORC1	Vitamin K epOxide Reductase Complex 1	Metabolism/Dosage	Egyptian	63	Warfarin	0.51	0.0001	VKORC1-1639G>A polymorphism contribute to the difference in warfarin dose requirements and quality of anticoagulation	10.1007/s11845-013-0978-y	Factors affecting warfarin dose requirements and quality of anticoagulation in adult Egyptian patients: Role of gene polymorphism	2013	Bazan et.al.
CYP2C9*2	CYP2C9*2	CYP2C9	Cytochrom P450 2C9	Metabolism/Dosage	Tunisian	246	Acenocoumarol	Not reported	0.004	Variant associated with acenocoumarol hyper-sensibility.	10.1007/s00228-018-2423-7	Influence of genetic and non-genetic factors on acenocoumarol maintenance dose requirement in a Tunisian population	2018	Ajmi et.al.
CYP2C9*3	CYP2C9*3	CYP2C9	Cytochrom P450 2C9	Metabolism/Dosage	Tunisian	246	Acenocoumarol	Not reported	< 0.001	Variant associated with acenocoumarol hyper-sensibility.	10.1007/s00228-018-2423-8	Influence of genetic and non-genetic factors on acenocoumarol maintenance dose requirement in a Tunisian population	2018	Ajmi et.al.
H1	H1	VKORC1	Vitamin K epOxide Reductase Complex 1	Metabolism/Dosage	Tunisian	246	Acenocoumarol	Not reported	0.01	Variant associated with acenocoumarol hyper-sensibility	10.1007/s00228-018-2423-9	Influence of genetic and non-genetic factors on acenocoumarol maintenance dose requirement in a Tunisian population	2018	Ajmi et.al.
H7	H7	VKORC1	Vitamin K epOxide Reductase Complex 1	Metabolism/Dosage	Tunisian	246	Acenocoumarol	Not reported	0.049	Variant associated with acenocoumarol hyper-sensibility.	10.1007/s00228-018-2423-10	Influence of genetic and non-genetic factors on acenocoumarol maintenance dose requirement in a Tunisian population	2018	Ajmi et.al.
H3	H3	VKORC1	Vitamin K epOxide Reductase Complex 1	Metabolism/Dosage	Tunisian	246	Acenocoumarol	Not reported	0.013	Variant associated with acenocoumarol hyper-sensibility.	10.1007/s00228-018-2423-11	Influence of genetic and non-genetic factors on acenocoumarol maintenance dose requirement in a Tunisian population	2018	Ajmi et.al.
H12	H12	VKORC1	Vitamin K epOxide Reductase Complex 1	Metabolism/Dosage	Tunisian	246	Acenocoumarol	Not reported	0.019	Variant associated with acenocoumarol hyper-sensibility.	10.1007/s00228-018-2423-12	Influence of genetic and non-genetic factors on acenocoumarol maintenance dose requirement in a Tunisian population	2018	Ajmi et.al.
rs2108622	CYP4F2	CYP4F2	Cytochrom P450 4F2	Metabolism/Dosage	Tunisian	246	Acenocoumarol	Not reported	0.047	Variant associated with acenocoumarol hyper-sensibility.	10.1007/s00228-018-2423-13	Influence of genetic and non-genetic factors on acenocoumarol maintenance dose requirement in a Tunisian population	2018	Ajmi et.al.
rs1043550	CALU	CALU	Calumin	Metabolism/Dosage	Tunisian	246	Acenocoumarol	Not reported	0.009	Variant associated with acenocoumarol hyper-sensibility.	10.1007/s00228-018-2423-14	Influence of genetic and non-genetic factors on acenocoumarol maintenance dose requirement in a Tunisian population	2018	Ajmi et.al.
rs9923231	g.-1639G > A	VKORC1	Vitamin K epOxide Reductase Complex 1	Metabolism/Dosage	Ghanaian	141	Warfarin	0.125	0.019	Variant associated with hight warfarin dose	10.1186/s13104-016-2306-x	Genetic polymorphisms of patients on stable warfarin maintenance therapy in a Ghanaian population	2016	Kudzi et.al.
rs1799853	CYP2C9*2	CYP2C9	Cytochrom P450 2C9	Metabolism/Dosage	Ghanaian	141	Warfarin	0.86	Not reported	not detected and may not be the most important genetic factor for warfarin maintenance dose	10.1186/s13104-016-2306-x	Genetic polymorphisms of patients on stable warfarin maintenance therapy in a Ghanaian population	2016	Kudzi et.al.
rs1057910	CYP2C9*3	CYP2C9	Cytochrom P450 2C9	Metabolism/Dosage	Ghanaian	141	Warfarin	0.84	Not reported	not detected and may not be the most important genetic factor for warfarin maintenance dose	10.1186/s13104-016-2306-x	Genetic polymorphisms of patients on stable warfarin maintenance therapy in a Ghanaian population	2016	Kudzi et.al.
rs2189784	T	CYP4F2	Cytochrom P450 4F2	Metabolism/Dosage	Ghanaian	141	Warfarin	41.4 %	Significant	Variant associated with high warfarin dose	10.1186/s13104-016-2306-x	Genetic polymorphisms of patients on stable warfarin maintenance therapy in a Ghanaian population	2016	Kudzi et.al.
CYP2C9*8	*8	CYP2C9	Cytochrom P450 2C9	Metabolism/Dosage	South African black	213	Warfarin	0.11	Significant	Variant associated with associated with a decrease in warfarin dosage	10.2217/pgs.11.36	Novel CYP2C9 and VKORC1 gene variants associated with warfarin dosage variability in the South African black population.	2011	Mitchell et.al.
g.16179	A	CYP2C9	Cytochrom P450 2C9	Metabolism/Dosage	South African black	213	Warfarin	0.04	Significant	Variant associated with associated with a decrease in warfarin dosage	10.2217/pgs.11.37	Novel CYP2C9 and VKORC1 gene variants associated with warfarin dosage variability in the South African black population.	2011	Mitchell et.al.
g.46028	G	CYP2C9	Cytochrom P450 2C9	Metabolism/Dosage	South African black	213	Warfarin	0.26	Significant	Variant associated with associated with a decrease in warfarin dosage	10.2217/pgs.11.38	Novel CYP2C9 and VKORC1 gene variants associated with warfarin dosage variability in the South African black population.	2011	Mitchell et.al.
rs7200749	A	VKORC1	Vitamin K epOxide Reductase Complex 1	Metabolism/Dosage	South African black	213	Warfarin	0.26	Significant	Variant associated with an increase in warfarin dosage	10.2217/pgs.11.39	Novel CYP2C9 and VKORC1 gene variants associated with warfarin dosage variability in the South African black population.	2011	Mitchell et.al.
rs7294	T	VKORC1	Vitamin K epOxide Reductase Complex 1	Metabolism/Dosage	South African black	213	Warfarin	0.26	Significant	Variant associated with an increase in warfarin dosage	10.2217/pgs.11.40	Novel CYP2C9 and VKORC1 gene variants associated with warfarin dosage variability in the South African black population.	2011	Mitchell et.al.
CYP2C9*2	CYP2C9*2	CYP2C9	Cytochrom P450 2C9	Metabolism/Dosage	Sudanese	203	Warfarin	Not reported	< 0.001	Variant associated with warfarin dose response	10.1007/s00228-011-1060-1	Evaluation of the effects of VKORC1 polymorphisms and haplotypes, CYP2C9 genotypes, and clinical factors on warfarin response in Sudanese patients	2011	Shrif et.al.
CYP2C9,*5	CYP2C9,*5	CYP2C9	Cytochrom P450 2C9	Metabolism/Dosage	Sudanese	203	Warfarin	Not reported	<0.001	Variant associated with warfarin dose response	10.1007/s00228-011-1060-2	Evaluation of the effects of VKORC1 polymorphisms and haplotypes, CYP2C9 genotypes, and clinical factors on warfarin response in Sudanese patients	2011	Shrif et.al.
CYP2C9,*6	CYP2C9,*6	CYP2C9	Cytochrom P450 2C9	Metabolism/Dosage	Sudanese	203	Warfarin	Not reported	<0.001	Variant associated with warfarin dose response	10.1007/s00228-011-1060-3	Evaluation of the effects of VKORC1 polymorphisms and haplotypes, CYP2C9 genotypes, and clinical factors on warfarin response in Sudanese patients	2011	Shrif et.al.
CYP2C9*11	CYP2C9*11	CYP2C9	Cytochrom P450 2C9	Metabolism/Dosage	Sudanese	203	Warfarin	Not reported	<0.001	Variant associated with warfarin dose response	10.1007/s00228-011-1060-4	Evaluation of the effects of VKORC1 polymorphisms and haplotypes, CYP2C9 genotypes, and clinical factors on warfarin response in Sudanese patients	2011	Shrif et.al.
rs8050984	T	VKORC1	Vitamin K epOxide Reductase Complex 1	Metabolism/Dosage	Sudanese	203	Warfarin	Not reported	<0.001	Variant associated with warfarin dose response	10.1007/s00228-011-1060-5	Evaluation of the effects of VKORC1 polymorphisms and haplotypes, CYP2C9 genotypes, and clinical factors on warfarin response in Sudanese patients	2011	Shrif et.al.
rs7294	A	VKORC1	Vitamin K epOxide Reductase Complex 1	Metabolism/Dosage	Sudanese	203	Warfarin	Not reported	<0.001	Variant associated with warfarin dose response	10.1007/s00228-011-1060-6	Evaluation of the effects of VKORC1 polymorphisms and haplotypes, CYP2C9 genotypes, and clinical factors on warfarin response in Sudanese patients	2011	Shrif et.al.
rs4149056	T	SLCO1B1	Solute Carrier Organic Anion Transporter Family Member 1B1	Metabolism/Dosage	Zimbabwean	785	Rosuvastatin	Various	Significant	Variants association with rosuvastatin exposure	10.1038/s41397-018-0035-3	An African-specific profile of pharmacogene variants for rosuvastatin plasma variability: limited role for SLCO1B1 c.521T>C and ABCG2 c.421A>C.	2018	Soko et.al.
rs2231142	C	ABCG2	ATP-binding cassette G2	Metabolism/Dosage	Zimbabwean	785	Rosuvastatin	Various	Significant	Variants association with rosuvastatin exposure	10.1038/s41397-018-0035-4	An African-specific profile of pharmacogene variants for rosuvastatin plasma variability: limited role for SLCO1B1 c.521T>C and ABCG2 c.421A>C.	2018	Soko et.al.
rs339097	G	CALU	Calumin	Metabolism/Dosage	African-American	108	Warfarin	0.11 – 0.14	0.01	Variants associated with high warfarin dose requirement	10.1038/clpt.2009.291	A polymorphism in the VKORC1-regulator calumenin predicts higer warfarin doses in African Americans	2010	Voora et.al.
C3435T	T	ABCB1	ATP-binding cassette B1	Metabolism/Dosage	Egyptians	84	Warfarin	42.86 %	Significant	Variants associated with significant increase in warfarin dose/week	10.1007/s40291-013-0055-2	Is there a role for MDR1, EPHX1 and protein Z gene variants in modulation of warfarin dosage? a study on a cohort of the Egyptian population.	2014	Issac et.al.
H139R	R	EPHX1	poxide Hydrolase 1	Metabolism/Dosage	Egyptians	84	Warfarin	26.19 %	Significant	Variants associated with significant increase in warfarin dose/week	10.1007/s40291-013-0055-3	Is there a role for MDR1, EPHX1 and protein Z gene variants in modulation of warfarin dosage? a study on a cohort of the Egyptian population.	2014	Issac et.al.
A-13G	G	PZ	Protein Z	Metabolism/Dosage	Egyptians	84	Warfarin	0	Significant	Variants associated with significant increase in warfarin dose/week
Asp36Tyr	Asp36Tyr	VKORC1	Vitamin K epOxide Reductase Complex 1	Metabolism/Dosage	Egyptians	207	Warfarin	2.5	0.03	Variant associated with higher warfarin dose requirement on carriers of the SNP	10.1160/TH12-10-0789.	VKORC1 Asp36Tyr geographic distribution and its impact on warfarin dose requirements in Egyptians	2013	Shahin et.al.
rs2046934	C	P2Y12	Purinergic Receptor P2Y12	Metabolism/Dosage	Moroccan	178	Clopidogrel	0.2173	0,01 and < 0.001, respectively	Variant associated recessive and additive transmittion models with the ACS development risk	10.1155/2017/9532471	Does i-T744C P2Y12 Polymorphism Modulate Clopidogrel Response among Moroccan Acute Coronary Syndromes Patients?	2017	Hassani Idrissi et.al.
CYP2C9*2	CYP2C9*2 (Arg144Cys)	CYP2C9	Cytochrom P450 2C9	Metabolism/Dosage	Moroccan	114	Acenocoumarol	0.267	0.0082	Variant associated with lower dose of acenocoumarol	10.1016/j.patbio.2012.10.002	Effect of different genetics variants: CYP2C9*2, CYP2C9*3 of cytochrome P-450 CYP2C9 and 1639G>A of the VKORC1 gene; On acenocoumarol requirement in Moroccan patients	2013	Smires et.al.
rs1057910	CYP2C9*3 (Ile359Leu)	CYP2C9	Cytochrom P450 2C9	Metabolism/Dosage	Moroccan	114	Acenocoumarol	0.075	0.0082	Variant associated with lower dose of acenocoumarol	10.1016/j.patbio.2012.10.003	Effect of different genetics variants: CYP2C9*2, CYP2C9*3 of cytochrome P-450 CYP2C9 and 1639G>A of the VKORC1 gene; On acenocoumarol requirement in Moroccan patients	2013	Smires et.al.
rs9923231	VKORC1 -1639G>A	VKORC1	Vitamin K epOxide Reductase Complex 1	Metabolism/Dosage	Moroccan	114	Acenocoumarol	0.7285	0.0027	Variant associated with lower dose of acenocoumarol	10.1016/j.patbio.2012.10.004	Effect of different genetics variants: CYP2C9*2, CYP2C9*3 of cytochrome P-450 CYP2C9 and 1639G>A of the VKORC1 gene; On acenocoumarol requirement in Moroccan patients	2013	Smires et.al.
CYP2C9*2	CYP2C9*2	CYP2C9	Cytochrom P450 2C9	Metabolism/Dosage	African-American	226	Warfarin	0.022	< 0.001	had significantly lower warfarin dose requirements	10.1038/clpt.2009.223	Genetic and Clinical Predictors of Warfarin Dose Requirements in African Americans	2010	Cavallari et.al.
rs1057910	CYP2C9*3	CYP2C9	Cytochrom P450 2C9	Metabolism/Dosage	African-American	226	Warfarin	0.007	< 0.001	had significantly lower warfarin dose requirements	10.1038/clpt.2009.224	Genetic and Clinical Predictors of Warfarin Dose Requirements in African Americans	2010	Cavallari et.al.
rs28371686	CYP2C9*5	CYP2C9	Cytochrom P450 2C9	Metabolism/Dosage	African-American	226	Warfarin	0.007	< 0.001	Variant associated with lower warfarin dose requirement	10.1038/clpt.2009.225	Genetic and Clinical Predictors of Warfarin Dose Requirements in African Americans	2010	Cavallari et.al.
rs9332131	CYP2C9*6	CYP2C9	Cytochrom P450 2C9	Metabolism/Dosage	African-American	226	Warfarin	0.013	< 0.001	Variant associated with lower warfarin dose requirement	10.1038/clpt.2009.226	Genetic and Clinical Predictors of Warfarin Dose Requirements in African Americans	2010	Cavallari et.al.
rs7900194	CYP2C9*8	CYP2C9	Cytochrom P450 2C9	Metabolism/Dosage	African-American	226	Warfarin	0.065	0.023	Variant associated with lower warfarin dose requirement	10.1038/clpt.2009.227	Genetic and Clinical Predictors of Warfarin Dose Requirements in African Americans	2010	Cavallari et.al.
rs28371685	CYP2C9*11	CYP2C9	Cytochrom P450 2C9	Metabolism/Dosage	African-American	226	Warfarin	0.018	< 0.001	Variant associated with lower warfarin dose requirement	10.1038/clpt.2009.228	Genetic and Clinical Predictors of Warfarin Dose Requirements in African Americans	2010	Cavallari et.al.
rs17880887	VKORC1 −4451 C>A	VKORC1	Vitamin K epOxide Reductase Complex 1	Metabolism/Dosage	African-American	226	Warfarin	0.062	0.119	No association	10.1038/clpt.2009.229	Genetic and Clinical Predictors of Warfarin Dose Requirements in African Americans	2010	Cavallari et.al.
rs9923231	VKORC1 −1639 G>A	VKORC1	Vitamin K epOxide Reductase Complex 1	Metabolism/Dosage	African-American	226	Warfarin	0.091	0.002	Variant associated with lower warfarin dose requirement	10.1038/clpt.2009.230	Genetic and Clinical Predictors of Warfarin Dose Requirements in African Americans	2010	Cavallari et.al.
rs2884737	VKORC1 497 T>G	VKORC1	Vitamin K epOxide Reductase Complex 1	Metabolism/Dosage	African-American	226	Warfarin	0.04	0.027	Variant associated with lower warfarin dose requirement	10.1038/clpt.2009.231	Genetic and Clinical Predictors of Warfarin Dose Requirements in African Americans	2010	Cavallari et.al.
rs7294	VKORC1 3730 G>A	VKORC1	Vitamin K epOxide Reductase Complex 1	Metabolism/Dosage	African-American	226	Warfarin	0.467	0.171	provide no additional contribution to warfarin dose requirements	10.1038/clpt.2009.232	Genetic and Clinical Predictors of Warfarin Dose Requirements in African Americans	2010	Cavallari et.al.
rs2108622	CYP4F2 V433M	CYP4F2	Cytochrom P450 4F2	Metabolism/Dosage	African-American	226	Warfarin	0.072	Not significant	No association	10.1038/clpt.2009.233	Genetic and Clinical Predictors of Warfarin Dose Requirements in African Americans	2010	Cavallari et.al.
112T, 158T	APOE ε2	APOE	Apolipoprotein E	Metabolism/Dosage	African-American	226	Warfarin	0.691	Not significant	No association	10.1038/clpt.2009.234	Genetic and Clinical Predictors of Warfarin Dose Requirements in African Americans	2010	Cavallari et.al.
112T, 158C	APOE ε3	APOE	Apolipoprotein E	Metabolism/Dosage	African-American	226	Warfarin	0.194	Not significant	No association	10.1038/clpt.2009.235	Genetic and Clinical Predictors of Warfarin Dose Requirements in African Americans	2010	Cavallari et.al.
112C, 158C	APOE ε4	APOE	Apolipoprotein E	Metabolism/Dosage	African-American	226	Warfarin	0.194	Not significant	No association	10.1038/clpt.2009.236	Genetic and Clinical Predictors of Warfarin Dose Requirements in African Americans	2010	Cavallari et.al.
CYP2C19*2	CYP2C19*2	CYP2C19	Cytochrom P450 2C19	Metabolism/Dosage	Tunisian	71	Clopidogrel	0.46	1	Variant not asosciated with MACE and hemorragique complications	NA	Response to clopidogrel and of the cytochrome CYP2C19 gene polymorphism.	2018	Charfi et.al.
CYP2C9*2	CYP2C9*2	CYP2C9	Cytochrom P450 2C9	Metabolism/Dosage	African-American	338	Warfarin	0.022	0.11	increased the genetic contribution to warfarin dose variability to 10%	10.1097/FPC.0b013e32834f288f.	Association of the GGCX (CAA)16/17 repeat polymorphism with higher warfarin dose requirement in African americans	2012	Cavallari et.al.
rs1057910	CYP2C9*3	CYP2C9	Cytochrom P450 2C9	Metabolism/Dosage	African-American	338	Warfarin	0.007	0.11	increased the genetic contribution to warfarin dose variability to 10%	10.1097/FPC.0b013e32834f288f.	Association of the GGCX (CAA)16/17 repeat polymorphism with higher warfarin dose requirement in African americans	2012	Cavallari et.al.
rs28371686	CYP2C9*5	CYP2C9	Cytochrom P450 2C9	Metabolism/Dosage	African-American	338	Warfarin	0.007	0.11	increased the contribution to dose variability explained by genetic factors to 14%	10.1097/FPC.0b013e32834f288f.	Association of the GGCX (CAA)16/17 repeat polymorphism with higher warfarin dose requirement in African americans	2012	Cavallari et.al.
rs7900194	CYP2C9 *8	CYP2C9	Cytochrom P450 2C9	Metabolism/Dosage	African-American	338	Warfarin	0.072	0.11	increased the contribution to dose variability explained by genetic factors to 14%	10.1097/FPC.0b013e32834f288f.	Association of the GGCX (CAA)16/17 repeat polymorphism with higher warfarin dose requirement in African americans	2012	Cavallari et.al.
rs28371685	CYP2C9*11	CYP2C9	Cytochrom P450 2C9	Metabolism/Dosage	African-American	338	Warfarin	0.019	0.11	increased the contribution to dose variability explained by genetic factors to 14%	10.1097/FPC.0b013e32834f288f.	Association of the GGCX (CAA)16/17 repeat polymorphism with higher warfarin dose requirement in African americans	2012	Cavallari et.al.
rs7089580	CYP2C9*11	CYP2C9	Cytochrom P450 2C9	Metabolism/Dosage	African-American	338	Warfarin	0.205	0.35	increased the contribution to dose variability explained by genetic factors to 14%	10.1097/FPC.0b013e32834f288f.	Association of the GGCX (CAA)16/17 repeat polymorphism with higher warfarin dose requirement in African americans	2012	Cavallari et.al.
rs9923231	c.-1639G>A	VKORC1	Vitamin K epOxide Reductase Complex 1	Metabolism/Dosage	African-American	338	Warfarin	0.098	0.02	increased the genetic contribution to warfarin dose variability to 10%.	10.1097/FPC.0b013e32834f288f.	Association of the GGCX (CAA)16/17 repeat polymorphism with higher warfarin dose requirement in African americans	2012	Cavallari et.al.
rs12714145	G>A	GGCX	Gamma-Glutamyl Carboxylase	Metabolism/Dosage	African-American	338	Warfarin	0.41	0.878	Variant not associated with high warfarin dose	10.1097/FPC.0b013e32834f288f.	Association of the GGCX (CAA)16/17 repeat polymorphism with higher warfarin dose requirement in African americans	2012	Cavallari et.al.
rs699664	R325Q	GGCX	Gamma-Glutamyl Carboxylase	Metabolism/Dosage	African-American	338	Warfarin	0.442	0.49	Variant not associated with high warfarin dose	10.1097/FPC.0b013e32834f288f.	Association of the GGCX (CAA)16/17 repeat polymorphism with higher warfarin dose requirement in African americans	2012	Cavallari et.al.
rs10654848	CAA	GGCX	Gamma-Glutamyl Carboxylase	Metabolism/Dosage	African-American	338	Warfarin	0.025	0.005	Variant a ssociated with higher warfarin dose requirements >7.5 mg/day.	10.1097/FPC.0b013e32834f288f.	Association of the GGCX (CAA)16/17 repeat polymorphism with higher warfarin dose requirement in African americans	2012	Cavallari et.al.

## Sheet: CVD_Studies
	Publication title	Publication year	Author name	Publication type	Topic of interest	Geograghic Location	Language
1	Genetic and nongenetic factors associated with warfarin dose requirements in Egyptian patients	2011	Shahin et.al.	Research	CVD	Egyptian	English
3	Influence of genetics and non-genetic factors on acenocoumarol maintenance dose requirement in Moroccan patiants	2012	Smires et.al.	Research	CVD	Moroccan	English
4	Genetic and Nongenetic Factors Affecting Clopidogrel response in the Egyptian population	2016	Khalil et.al.	Research	CVD	Egyptian	English
8	Association of Cytochrome P450 2C19 Genotype With the Antiplatelet Effect and Clinical Efficacy of Clopidogrel Therapy	2009	Shuldiner et.al.	Research	CVD	Mixed American	English
9	Factors affecting warfarin dose requirements and quality of anticoagulation in adult Egyptian patients: Role of gene polymorphism	2013	Bazan et.al.	Research	CVD	Egyptian	English
10	Influence of genetic and non-genetic factors on acenocoumarol maintenance dose requirement in a Tunisian population	2018	Ajmi et.al.	Research	CVD	Tunisian	English
11	Genetic polymorphisms of patients on stable warfarin maintenance therapy in a Ghanaian population	2016	Kudzi et.al.	Research	CVD	Ghanaian	English
12	Novel CYP2C9 and VKORC1 gene variants associated with warfarin dosage variability in the South African black population	2011	Mitchell et.al.	Research	CVD	South African black	English
13	Evaluation of the effects of VKORC1 polymorphisms and haplotypes, CYP2C9 genotypes, and clinical factors on warfarin response in Sudanese patients	2011	Shrif et.al.	Research	CVD	Sudanese patiants	English
14	An african specific profile of pharmacogene variants for rosuvastatin plasma variabity :limited role for SLCO1B1 c.521T>C and ABCG2 c.421A>C	2018	Soko et.al.	Research	CVD	Zimbabwean	English
15	A polymorphism in the VKORC1-regulator calumenin predicts higer warfarin doses in African Americans	2010	Voora et.al.	Research	CVD	African American	English
16	Is there a role for MDR1, EPHX1 and protein Z gene variants in modulation of warfarin dosage? a study on a cohort of the Egyptian population	2014	Issac et.al.	Research	CVD	Egyptains	English
17	VKORC1 Asp36Tyr geographic distribution and its impact on warfarin dose requirements in Egyptians	2013	Shahin et.al.	Research	CVD	Egyptians	English
18	Does i-T744C P2Y12 Polymorphism Modulate Clopidogrel Response among Moroccan Acute Coronary Syndromes Patients?	2017	Hassani Idrissi et.al.	Research	CVD	Moroccan	English
19	Effect of different genetics variants: CYP2C9*2, CYP2C9*3 of cytochrome P-450 CYP2C9 and 1639G>A of the VKORC1 gene; On acenocoumarol requirement in Moroccan patients	2013	Smires et.al.	Research	CVD	Moroccan	English
20	Genetic and Clinical Predictors of Warfarin dose requirement in African-Americans	2010	Cavallari et.al.	Research	CVD	African American	English
22	Response to clopidogrel and of the cytochrome CYP2C19 gene polymorphism.	2018	Charfi et.al.	Research	CVD	Tunisian	French/English
24	Association of the GGCX (CAA)16/17 repeat polymorphism with higher warfarin dose requirement in African americans	2012	Cavallari et.al.	Research	CVD	African American	English

## Sheet: Diabetes_Variants
Variant ID/Name	Allele	Gene Symbol	Gene Full Name	Key Effect	Ethnic Grouping	Sample Size (N)	Drug Name/Type	Frequency (if reported)	P-Value	Association Description	Paper DOI	Paper Name	Publication Date	Author
rs1801278	G	IRS-1	Insulin receptor substrate 1	Efficacy	Egyptian	100	Sulfonylureas	0.14	0.041	The genotype frequency of the G allele was 6% among patients with diabetes that was controlled with oral therapy and 22% among patients with secondary failure to sulfonylurea. Thus, the G allele was associated with secondary failure to sulfonylurea, with carriers having a relative risk of 1.75 (p = 0.041).	10.1177/2042018811415985	Effect of Genetic Polymorphisms on the Development of Secondary Failure to Sulfonylurea in Egyptian Patients with Type 2 Diabetes	2011	El-sisi AE et.al.
rs5219 (E23K)	A	KCNJ11	Potassium Voltage-Gated Channel J11	Other	Mixed	Mixed = 3548 (African American = 717)	Metformin	African American = 8%	Not significant (Nominal P = 0.017)	Observed a nominally significant interaction of metformin and genotype at KCNJ11 E23K, such that lysine carriers did not seem to benefit from the preventive effect of metformin.	10.2337/db06-0966	Type 2 Diabetes–Associated Missense Polymorphisms KCNJ11 E23K and ABCC8 A1369S Influence Progression to Diabetes and Response to Interventions in the Diabetes Prevention Program	2007	Florez JC et.al.
rs5219 (E23K)	A	KCNJ11	Potassium Voltage-Gated Channel J11	Efficacy	Egyptian	100	Sulfonylureas	0.45	0.04	The genotype frequency of the K allele was 34% among patients with diabetes whose condition was controlled with sulfonylurea and 56% among patients with secondary failure to sulfonylurea. Thus, the E23K variant was associated with secondary failure to sulfonylurea with carriers of the K allele having a relative risk of 1.65 (p = 0.04) compared with those who were EE homozygous	10.1177/2042018811415985	Effect of Genetic Polymorphisms on the Development of Secondary Failure to Sulfonylurea in Egyptian Patients with Type 2 Diabetes	2011	El-sisi AE et.al.
rs12943590 (g.−130G>A)	A	MATE2/ SLC47A1	Solute Carrier Family 47 Member 1)	Efficacy/Metabolism	Mixed	Mixed = 57 (African American = 33)	Metformin	Not stated	0.02	The MATE2 promoter variant, −130G>A, is associated with reduced metformin response in healthy volunteers. After metformin dosing, the glucose AUC was higher for AA homozygous volunteers as compared with those carrying the G allele.	10.1038/clpt.2012.211	The effect of novel promoter variants in MATE1 and MATE2 on the pharmacokinetics and pharmacodynamics of metformin	2013	Stocker SL et. al.
rs12943590 (g.−130G>A)	A	MATE1/ SLC47A1	Solute Carrier Family 47 Member 1)	Other	Mixed	Mixed = 57 (African American = 33)	Metformin	Not stated	0.02	The MATE2 promoter variant, g.−130G>A, is associated with increased renal clearance. Increased renal clearance in volunteers carrying A allele compared to those with the G allele.	10.1038/clpt.2012.210	The effect of novel promoter variants in MATE1 and MATE2 on the pharmacokinetics and pharmacodynamics of metformin	2013	Stocker SL et. al.
rs12943590 (g.−130G>A)	A	MATE2/ SLC47A1	Solute Carrier Family 47 Member 1)	Efficacy/Metabolism	Mixed	Mixed = 57 (African American = 33)	Metformin	Not stated	0.02	The MATE2 promoter variant, −130G>A, is associated with reduced metformin response in healthy volunteers. After metformin dosing, the glucose AUC was higher for AA homozygous volunteers as compared with those carrying the G allele.	10.1038/clpt.2012.211	The effect of novel promoter variants in MATE1 and MATE2 on the pharmacokinetics and pharmacodynamics of metformin	2013	Stocker SL et. al.
rs784892	G	SP1	Transcription Factor SP1	Efficacy	Mixed	Mixed = 440 (African American > 101 (Exact Number not specified)	Metformin	African American = 42%	0.008714	Allele G is associated with decreased post-HbA1c levels when treated with metformin in people with Diabetes Mellitus, Type 2 as compared to allele A.	10.1038/clpt.2014.109	Genetic Variants in Transcription Factors Are Associated With the Pharmacokinetics and Pharmacodynamics of Metformin	2014	Goswami S et.al.
rs784892	G	SP1	Transcription Factor SP1	Metabolism	Mixed	Mixed = 57 (African American - not specified)	Metformin	African American = 42%	0.01913	Allele G is associated with decreased metformin secretory clearance when exposed to metformin in healthy individuals as compared to allele A.	10.1038/clpt.2014.109	Genetic Variants in Transcription Factors Are Associated With the Pharmacokinetics and Pharmacodynamics of Metformin	2014	Goswami S et.al.
rs2252281 (g.−66T→C)	C	MATE1/ SLC47A1	Solute Carrier Family 47 Member 1)	Efficacy/Metabolism	Mixed	Mixed = 145 (African American = 55)	Metformin	Not stated	0.01	The MATE1 promoter variant, g.−66T>C, is associated with a greater response to metformin in type II diabetes mellitus patients. CC homozygous patients had a greater response to metformin than patients carrying at least one reference MATE1 allele.	10.1038/clpt.2012.213	The effect of novel promoter variants in MATE1 and MATE2 on the pharmacokinetics and pharmacodynamics of metformin	2013	Stocker SL et. al.
rs2252281 (g.−66T→C)	C	MATE1/ SLC47A1	Solute Carrier Family 47 Member 1)	Efficacy/Metabolism	Mixed	Mixed = 57 (African American = 33)	Metformin	Not stated	0.002	The MATE1 promoter variant, g.−66T>C, is associated with a greater response to metformin in healthy volunteers. CC homozygotes had greater response than those volunteers carrying at least one reference allele.	10.1038/clpt.2012.212	The effect of novel promoter variants in MATE1 and MATE2 on the pharmacokinetics and pharmacodynamics of metformin	2013	Stocker SL et. al.
rs2252281 (g.−66T→C)	C	MATE1/ SLC47A1	Solute Carrier Family 47 Member 1)	Other	Mixed	Mixed = 57 (African American = 33)	Metformin	Not stated	Not significant	The MATE1 promoter variant, g.−66T>C, has no effect on the pharmacokinetics of metformin in healthy volunteers	10.1038/clpt.2012.214	The effect of novel promoter variants in MATE1 and MATE2 on the pharmacokinetics and pharmacodynamics of metformin	2013	Stocker SL et. al.
rs2683511	C	SP1	Transcription Factor SP1	Efficacy	Mixed	Mixed = 440 (African American > 101 (Exact Number not specified)	Metformin	Not stated	0.01	Allele C is associated with decreased post-HbA1c levels when treated with metformin in people with Diabetes Mellitus, Type 2 as compared to allele T.	10.1038/clpt.2014.109	Genetic Variants in Transcription Factors Are Associated With the Pharmacokinetics and Pharmacodynamics of Metformin	2014	Goswami S et.al.
rs2683511	C	SP1	Transcription Factor SP1	Metabolism	Mixed	Mixed = 57 (African American - not specified)	Metformin	Not stated	0.01	Allele C is associated with decreased metformin secretory clearance when exposed to metformin in healthy individuals as compared to allele T.	10.1038/clpt.2014.109	Genetic Variants in Transcription Factors Are Associated With the Pharmacokinetics and Pharmacodynamics of Metformin	2014	Goswami S et.al.
rs10747673	G	SP1	Transcription Factor SP1	Efficacy	Mixed	Mixed = 440 (African American > 101 (Exact Number not specified)	Metformin	Not stated	0.01	Allele G is associated with decreased post-HbA1c levels when treated with metformin in people with Diabetes Mellitus, Type 2 as compared to allele A.	10.1038/clpt.2014.109	Genetic Variants in Transcription Factors Are Associated With the Pharmacokinetics and Pharmacodynamics of Metformin	2014	Goswami S et.al.
rs10747673	G	SP1	Transcription Factor SP1	Metabolism	Mixed	Mixed = 57 (African American - not specified)	Metformin	Not stated	0.02	Allele G is associated with decreased metformin secretory clearance when exposed to metformin in healthy individuals as compared to allele A.	10.1038/clpt.2014.109	Genetic Variants in Transcription Factors Are Associated With the Pharmacokinetics and Pharmacodynamics of Metformin	2014	Goswami S et.al.
rs784888	G	SP1	Transcription Factor SP1	Metabolism	Mixed	Mixed = 57 (African American - not specified)	Metformin	Not stated	0.03978	Allele G is associated with decreased clearance of metformin in healthy individuals as compared to allele C.	10.1038/clpt.2014.109	Genetic Variants in Transcription Factors Are Associated With the Pharmacokinetics and Pharmacodynamics of Metformin	2014	Goswami S et.al.
rs784888	G	SP1	Transcription Factor SP1	Efficacy	Mixed	Mixed = 440 (African American > 101 (Exact Number not specified)	Metformin	Not stated	0.01705	Allele G is associated with decreased severity of Hyperglycemia when treated with metformin in people with Diabetes Mellitus, Type 2 as compared to allele C.	10.1038/clpt.2014.109	Genetic Variants in Transcription Factors Are Associated With the Pharmacokinetics and Pharmacodynamics of Metformin	2014	Goswami S et.al.
rs149711321	T	PPARA	Peroxisome proliferator-activated receptor alpha	Efficacy	Mixed	Mixed = 440 (African American > 101 (Exact Number not specified)	Metformin	Not stated	5.1e-05	Allele T is associated with decreased post-HbA1c levels when treated with metformin in people with Diabetes Mellitus, Type 2 as compared to allele C.	10.1038/clpt.2014.109	Genetic Variants in Transcription Factors Are Associated With the Pharmacokinetics and Pharmacodynamics of Metformin	2014	Goswami S et.al.
rs316019 (c.-808G/T)	T	SLC22A2/OCT2	Solute Carrier Family 22 Member 2)	Metabolism	Mixed	Mixed = 160 (African American = 66)	Metformin	African American = 10%	0.005	Demonstrated that 808G/T was associated with a greater renal clearance of metformin in healthy volunteers of European and African ancestries. In particular, we observed that renal clearance of metformin were significantly greater in subjects heterozygous for the variant allele (808G/T) of OCT2 than those homozygous for the reference allele (808G/G).	10.1097/FPC.0b013e32832cc7e9	Effect of Genetic Variation in the Organic Cation Transporter 2, OCT2, on the Renal Elimination of Metformin	2009	Chen Y et.al.

## Sheet: Diabetes_Studies
	Publication title	Publication year	Author name	Publication type	Topic of interest	Geograghic Location	Language
1	A Common 5′-UTR Variant in MATE2-K Is Associated With Poor Response to Metformin	2011	Choi et. al.	Research	Type 2 Diabetes	USA	English
2	Common Variants in 40 Genes Assessed for Diabetes Incidence and Response to Metformin and Lifestyle Intervention in the Diabetes Prevention Program	2010	Jablonski et. al.	Research	Type 2 Diabetes	USA	English
3	The Association of ENPP1 K121Q with Diabetes Incidence Is Abolished by Lifestyle Modification in the Diabetes Prevention Program	2009	Moore et. al.	Research	Type 2 Diabetes	USA	English
5	TCF7L2 Polymorphisms and Progression to Diabetes in the Diabetes Prevention Program	2007	Florez et. al.	Research	Type 2 Diabetes	USA	English
6	Type 2 Diabetes–Associated Missense Polymorphisms KCNJ11 E23K and ABCC8 A1369S Influence Progression to Diabetes and Response to Interventions in the Diabetes Prevention Program	2007	Florez et. al.	Research	Type 2 Diabetes	USA	English
7	Testing of diabetes-associated WFS1 polymorphisms in the Diabetes Prevention Program	2008	Florez et. al.	Research	Type 2 Diabetes	USA	English
8	Effects of Genetic Variants Previously Associated with Fasting Glucose and Insulin in the Diabetes Prevention Program	2012	Florez et. al.	Research	Type 2 Diabetes	USA	English
9	The C Allele of ATM rs11212617 Does Not Associate With Metformin Response in the Diabetes Prevention Program	2012	Florez et. al.	Research	Type 2 Diabetes	USA	English
10	The effect of novel promoter variants in MATE1 and MATE2 on the pharmacokinetics and pharmacodynamics of metformin	2013	Stocker et. al.	Research	Type 2 Diabetes	USA	English
11	Type 2 Diabetes–Associated Missense Polymorphisms KCNJ11 E23K and ABCC8 A1369S Influence Progression to Diabetes and Response to Interventions in the Diabetes Prevention Program	2007	Florez et. al.	Research	Type 2 Diabetes	USA	English
12	Effect of Genetic Variation in the Organic Cation Transporter 2, OCT2, on the Renal Elimination of Metformin	2009	Chen et. al.	Research	Type 2 Diabetes	USA	English
13	Role of Organic Cation Transporter 3 (SLC22A3) and Its Missense Variants in the Pharmacologic Action of Metformin	2010	Chen et. al.	Research	Type 2 Diabetes	USA	English
14	Association of the SLC30A8 missense polymorphism R325W with proinsulin levels at baseline and after lifestyle, metformin or troglitazone intervention in the Diabetes Prevention Program	2011	Majithia et. al.	Research	Type 2 Diabetes	USA	English
15	Effect of Genetic Polymorphisms on the Development of Secondary Failure to Sulfonylurea in Egyptian Patients with Type 2 Diabetes	2011	El-sisi et. al.	Research	Type 2 Diabetes	Egypt	English
16	Influence of TCF7L2 gene variants on the therapeutic response to the dipeptidylpeptidase-4 inhibitor linagliptin	2014	Zimdahl H et. al.	Research	Type 2 Diabetes	Germany	English
17	Genetic Variants in Transcription Factors Are Associated With the Pharmacokinetics and Pharmacodynamics of Metformin	2014	Goswami S et.al.	Research	Type 2 Diabetes	USA	English

## Sheet: MetS_Variants
Variant ID/Name	Allele	Gene Symbol	Gene Full Name	Key Effect	Ethnic Grouping	Sample Size (N)	Drug Name/Type	Frequency (if reported)	P-Value	Association Description	Paper DOI	Paper Name	Publication Date	Author
rs1057910	A > C	CYP2C19	Cytochrom P450 2C19	Efficacy	Tunisian	135	Antiplatelet	Not reported	Not significant	No association	doi: 10.1371/journal.pone.0194842. eCollection 2018.	Pharmacogenetic landscape of Metabolic Syndrome components drug response in Tunisia and comparison with worldwide populations.	2016	Jmel et.al
rs1045642	C > G	ABCB1	ATP-binding cassette B1	Efficacy	Tunisian	135	Antiplatelet	Not reported	Significant	Significant association with anticoagulant drug response	doi: 10.1371/journal.pone.0194842. eCollection 2018.	Pharmacogenetic landscape of Metabolic Syndrome components drug response in Tunisia and comparison with worldwide populations.	2016	Jmel et.al
rs1057910	A > C	CYP2C9	Cytochrom P450 2C9	Efficacy	Tunisian	135	Anticoagulant	Not reported	Not significant	No association	doi: 10.1371/journal.pone.0194842. eCollection 2018.	Pharmacogenetic landscape of Metabolic Syndrome components drug response in Tunisia and comparison with worldwide populations.	2016	Jmel et.al
rs1057910	A > C	CYP2C9	Cytochrom P450 2C9	Efficacy	Tunisian	135	Anticoagulant	Not reported	Not significant	No association	doi: 10.1371/journal.pone.0194842. eCollection 2018.	Pharmacogenetic landscape of Metabolic Syndrome components drug response in Tunisia and comparison with worldwide populations.	2016	Jmel et.al
rs7294	C > T	VKORC1	Vitamin K epOxide Reductase Complex 1	Efficacy/Dosage	Tunisian	135	Anticoagulant	0.9	Significant	Significant association with anticoagulant drug response	doi: 10.1371/journal.pone.0194842. eCollection 2018.	Pharmacogenetic landscape of Metabolic Syndrome components drug response in Tunisia and comparison with worldwide populations.	2016	Jmel et.al
rs776746	C > T	CYP3A5	Cytochrom P450 3A5	Efficacy	Tunisian	135	Statins	0.07	Significant	Significant association with statin drug response	doi: 10.1371/journal.pone.0194842. eCollection 2018.	Pharmacogenetic landscape of Metabolic Syndrome components drug response in Tunisia and comparison with worldwide populations.	2016	Jmel et.al
rs3846662	C > T	HMGCR	3-Hydroxy-3-Methylglutaryl-CoA Reductase	Efficacy	Tunisian	135	Statins	0.35	Significant	Significant association with statin drug response	doi: 10.1371/journal.pone.0194842. eCollection 2018.	Pharmacogenetic landscape of Metabolic Syndrome components drug response in Tunisia and comparison with worldwide populations.	2016	Jmel et.al
NA	NA	LEP	Leptin	Biomarker	Egyptian	80	Folic acid	Not reported	0.01	Serum folic acid level was highly significant lower in obese children compared to control group, and after folic acid supplementation for 3 months, a high significant increased DNA methylation in promoters of both genes was achieved (p <0.01).	https://doi.org/10.1016/j.genrep.2018.02.006	Evaluation of leptin and MMP2 genes methylation in childhood obesity	2018	El Sayed et.al.
NA	NA	MMP2	Matrix Metallopeptidase 2	Biomarker	Egyptian	80	Folic acid	Not reported	0.01	Serum folic acid level was highly significant lower in obese children compared to control group, and after folic acid supplementation for 3 months, a high significant increased DNA methylation in promoters of both genes was achieved (p <0.01).	https://doi.org/10.1016/j.genrep.2018.02.006	Evaluation of leptin and MMP2 genes methylation in childhood obesity	2018	El Sayed et.al.

## Sheet: MetS_Studies
	Publication title	Publication year	Author name	Publication type	Topic of interest	Geograghic Location	Language
1	Pharmacogenetic landscape of Metabolic Syndrome components drug response in Tunisia and comparison with worldwide populations.	2016	Jmel et.al	Research	Metabolic Syndrome	Tunisia	English
2	Evaluation of leptin and MMP2 genes methylation in childhood obesity.	2018	El Sayed et.al.	Research	Obesity	Egypt	English

## Sheet: Cancer_Variants
Variant ID/Name	Allele	Gene Symbol	Gene Full Name	Key Effect	Ethnic Grouping	Sample Size (N)	Drug Name/Type	Frequency (if reported)	P-Value	Association Description	Paper DOI	Paper Name	Publication Date	Author
rs1196333 (344T>A)	T	MDM2	Mouse double minute 2 homolog	Drug Resistance	Tunisian	400	Anthracycline	Not Reported	> 0.05	no significant association between genetic variant and anthracycline resistance	PMID: 25750340	Role of p53 Codon72 SNP in breast cancer risk and anthracycline resistance	2015	Arfaoui et.al.
rs1042522 (Arg72Pro)	G	P53	Tumor protein p53	Drug Resistance	Tunisian	400	Anthracycline	CC 35%	< 0.001	no significant association between this variant and antroczcline resistance	PMID: 25750340	Role of p53 Codon72 SNP in breast cancer risk and anthracycline resistance	2015	Arfaoui et.al.
rs17174629 (-1320 A>G)	G	OPRM1	Opioid Receptor Mu 1	Drug Response	Tunisian	129	Morphine	0.023	0.2939	no significant association between between variants and dose required for pain relief	10.1016/j.therap.2016.04.004	Association of the OPRM1 and COMT genes' polymorphisms with the efficacy of morphine in Tunisian cancer patients: Impact of the high genetic heterogeneity in Tunisia?	2016	Chatti et.al.
rs1799972 (17 C>T)	T	OPRM2	Opioid Receptor Mu 1	Drug Response	Tunisian	129	Morphine	2.7	0.9585	no significant association between between variants and dose required for pain relief	10.1016/j.therap.2016.04.004	Association of the OPRM1 and COMT genes' polymorphisms with the efficacy of morphine in Tunisian cancer patients: Impact of the high genetic heterogeneity in Tunisia?	2016	Chatti et.al.
rs1799971 (118 A>G)	G	OPRM3	Opioid Receptor Mu 1	Drug Response	Tunisian	129	Morphine	12	0.3305	no significant association between between variants and dose required for pain relief	10.1016/j.therap.2016.04.004	Association of the OPRM1 and COMT genes' polymorphisms with the efficacy of morphine in Tunisian cancer patients: Impact of the high genetic heterogeneity in Tunisia?	2016	Chatti et.al.
rs4680 (158 A>G)	G	COMT	Catechol-O-methyltransferase	Drug Response	Tunisian	129	Morphine	45.3	0.3337	no significant association between between variants and dose required for pain relief	10.1016/j.therap.2016.04.004	Association of the OPRM1 and COMT genes' polymorphisms with the efficacy of morphine in Tunisian cancer patients: Impact of the high genetic heterogeneity in Tunisia?	2016	Chatti et.al.
rs1128503 (1236C>T )	T	ABCB1 (MDR1)	ATP-binding cassette B1	Transport/Efficacy	Tunisian	69	Imatinib mesylate (IM)	T(R)=38.6. T(N)=29.4	0.28	no significant association	10.1007/s00280-017-3424-4	Molecular study of ABCB1 gene and its correlation with imatinib response in chronic myeloid leukemia.	2017	Ben Hassine et.al.
rs2032582 (2677G>T/A)	T/A	ABCB1 (MDR1)	ATP-binding cassette B1	Transport/Efficacy	Tunisian	69	Imatinib mesylate (IM)	T(R)=37.1 T(N)=26.5/ A(R)= 0, T(N)= 5.9	T=0.27, A=0.12	no significant association	10.1007/s00280-017-3424-4	Molecular study of ABCB1 gene and its correlation with imatinib response in chronic myeloid leukemia.	2017	Ben Hassine et.al.
rs1045642 (3435C>T)	T	ABCB1 (MDR1)	ATP-binding cassette B1	Transport/Efficacy	Tunisian	69	Imatinib mesylate (IM)	T(R)=40.0, T(N)=29.4	0.21	no significant association	10.1007/s00280-017-3424-4	Molecular study of ABCB1 gene and its correlation with imatinib response in chronic myeloid leukemia.	2017	Ben Hassine et.al.
c.1236C>T, c.2677G>T/A, c.3435C>T	CAC haplotype	ABCB1 (MDR1)	ATP-binding cassette B1	Transport/Efficacy	Tunisian	69	Imatinib mesylate (IM)	Not Reported	0.03	no significant association	10.1007/s00280-017-3424-4	Molecular study of ABCB1 gene and its correlation with imatinib response in chronic myeloid leukemia.	2017	Ben Hassine et.al.
CYP3A5*3	*3	CYP3A5	Cytochrom P450 3A5	Metabolism	Nigerian	210	Imatinib mesylate (IM)	Patients=0.69	< 0.0001	associated with steady-state trough plasma concentration in CML patients in this population.	doi: 10.1111/jcpt.12424	Influence of CYP3A5*3 and ABCB1 C3435T on clinical outcomes and trough plasma concentrations of imatinib in Nigerians with chronic myeloid leukaemia	2016	Adeagbo et.al.
C3435T	T	ABCB1	ATP-binding cassette B1	Transport/Efficacy	Nigerian	210	Imatinib mesylate (IM)	Patients=0.84; Cont=0.89	< 0.0001	associated with steady-state trough plasma concentration in CML patients in this population.	doi: 10.1111/jcpt.12424		2016	Adeagbo et.al.
CYP3A5*3	*3	CYP3A5	Cytochrom P450 3A5	Drug Response	Egyptian	86	Imatinib mesylate (IM)	chronic phase 0.53	< 0.0001	associated with inferior outcome to imatinib therapy	DOI 10.1179/1607845412Y.0000000067	Do SLCO1B3 (T334G) and CYP3A5*3 polymorphisms affect response in Egyptian chronic myeloid leukemia patients receiving imatinib therapy?	2013	Bedewy et.al.
T334G	G	SLCO1B3	Solute Carrier Organic Anion Transporter Family Member 1B3	Drug Response	Egyptian	86	Imatinib mesylate (IM)	0.63	0.938	In the chronic phase patients, no association between SLCO1B3 (T334G) exon 3 polymorphism and response to imatinib therapy was detected	DOI 10.1179/1607845412Y.0000000068	Do SLCO1B3 (T334G) and CYP3A5*3 polymorphisms affect response in Egyptian chronic myeloid leukemia patients receiving imatinib therapy?	2013	Bedewy et.al.
G2677T	T	MDR1	Multi-Drug Resistance Gene 1	Drug Response	Egyptian	186	Imatinib mesylate (IM)	TT=18.8%	0.008	There was a significant difference in genotype frequency of G2677T among patients showing response and resistance to imatinib in chronic phase	10.1179/1607845413Y.0000000102	Association of MDR1 gene polymorphism (G2677T) with imatinib response in Egyptian chronic myeloid leukemia patients	2014	Elghannam et.al.
C1236T, G2677T, C3435T	TGT	ABCB1	ATP-binding cassette B1	Transport/Efficacy	Egyptian	100	Imatinib mesylate (IM)	0.04	0.001	patients who carried the TGT haplotype were more likely to develop primary failure as compared to carriers of the other haplotypes.	DOI 10.1007/s12032-014-0279-y	ABCB1 haplotypes but not individual SNPs predict for optimal response/failure in Egyptian patients with chronic-phase chronic myeloid leukemia receiving imatinib mesylate	2014	Ali et.al.
DPYD*2A	*2A	DYPD	Dihydropyrimidine dehydrogenase	Toxicity	African American	NA	5-fluorouracil	P= 0.005	NA	the overall incidence of any toxicity was actually lower in African Americans compared with Caucasians	10.1158/1078-0432.CCR-09-0344	Cancer pharmacoethnicity: ethnic differences in susceptibility to the effects of chemotherapy	2009	O'Donnell PH et al
Expression Profile	NA	hOCT1	human organic cation transporter type 1	Drug Response	Tunisia	69	Imatinib mesylate (IM)	NA	0.0211	hOCT1 gene was significantly downregulated in the samples of the IM-resistant group when compared with the IM-responder group	10.1007/s00280-017-3266-0	hOCT1 gene expression predict for optimal response to Imatinib in Tunisian patients with chronic myeloid leukemia	2017	Ben Hassine et.al.
Expression Profile	NA	FOXM1	Forkhead box protein M1	Drug Response	Tunisia	130	chemotherpy and hormonotherapy	NA	chemotherapy (P = 0.045); hormonotherapy (P = 0.029)	Patients with high FOXM1 expression had a significantly lower response rate to chemotherapy and hormonotherapy than those with low FOXM1 expression	10.3233/BD-170315	Forkhead box M1 (FOXM1) expression predicts disease free survival and may mediate resistance to chemotherapy and hormonotherapy in male breast cancer	2018	Abdeljaoued et.al.

## Sheet: Cancer_Studies
	Publication title	Publication year	Author name	Publication type	Topic of interest	Geograghic Location	Language
1	Role of p53 Codon72 SNP in breast cancer risk and anthracycline resistance	2015	Arfaoui et.al.	Research	Cancer	Tunisian	English
2	Association of the OPRM1 and COMT genes' polymorphisms with the efficacy of morphine in Tunisian cancer patients: Impact of the high genetic heterogeneity in Tunisia?	2016	Chatti et.al.	Research	Cancer	Tunisian	English
3	Molecular study of ABCB1 gene and its correlation with imatinib response in chronic myeloid leukemia.	2017	Ben Hassine et.al.	Research	Cancer	Tunisian	English
4	Influence of CYP3A5*3 and ABCB1 C3435T on clinical outcomes and trough plasma concentrations of imatinib in Nigerians with chronic myeloid leukaemia	2016	Adeagbo et.al.	Research	Cancer	Nigerian	English
5	Do SLCO1B3 (T334G) and CYP3A5*3 polymorphisms affect response in Egyptian chronic myeloid leukemia patients receiving imatinib therapy?	2013	Bedewy et.al.	Research	Cancer	Egyptian	English
6	Association of MDR1 gene polymorphism (G2677T) with imatinib response in Egyptian chronic myeloid leukemia patients	2014	Elghannam et.al.	Research	Cancer	Egyptian	English
7	ABCB1 haplotypes but not individual SNPs predict for optimal response/failure in Egyptian patients with chronic-phase chronic myeloid leukemia receiving imatinib mesylate	2014	Ali et.al.	Research	Cancer	Egyptian	English
8	Cancer pharmacoethnicity: ethnic differences in susceptibility to the effects of chemotherapy	2009	O'Donnell PH et al	review	cancer	African American	English
9	hOCT1 gene expression predict for optimal response to Imatinib in Tunisian patients with chronic myeloid leukemia	2017	Ben Hassine I et al	Research	cancer	Tunisian	English
10	Forkhead box M1 (FOXM1) expression predicts disease free survival and may mediate resistance to chemotherapy and hormonotherapy in male breast cancer	2018	Abdeljaoued S et al	Research	cancer	Tunisian	English

## Sheet: Infectious_HCV_Variants
Variant ID/Name	Allele	Gene Symbol	Gene Full Name	Key Effect	Ethnic Grouping	Sample Size (N)	Drug Name/Type	Frequency (if reported)	P-Value	Association Description	Paper DOI	Paper Name	Publication Date	Author
rs3745274 (c.516G>T)	T	CYP2B6	Cytochrome P450 2B6	Metabolism	Congolese	42	Rifampicin, Isoniazid, Efavirenz and ACTs	0.55	0.05	The Congolese individuals had a high frequency of genotypes that contribute to intermediate and poor response to treatment (CYP2B6 c.516GT: 55% and CYP2B6 c.516TT: 28% respectively).	doi.org/10.1016/j.ijid.2019.02.025	Cytochrome P450 CYP2B6*6 distribution among Congolese individuals with HIV, Tuberculosis and Malaria infection	2019	Peko et.al.
4036A>G	G	ABCB1	ATP-binding cassette B1	Other	South Africa	282	Efavirenz	Not reported	0.0236	The ABCB1 4036A/G and 4036G/G genotypes were significantly associated with low plasma efavirenz concentrations (P = 0.0236), while the ABCB1 1236C/T and 1236T/T genotypes were associated with high efavirenz concentrations (P = 0.0282). A haplotype ABCB1 T-G-T-A is reported that is associated with significantly increased plasma efavirenz levels. This is the first report on 61A>G, 2677G>T/A, and 40…	10.3389/fgene.2012.00236	ABCB1 4036A>G and 1236C>T Polymorphisms Affect Plasma Efavirenz Levels in South African HIV/AIDS Patients	2012	Swart et.al.
1236C>T	T	ABCB1	ATP-binding cassette B1	Other	South Africa	282	Efavirenz	Not reported	0.0282	The ABCB1 4036A/G and 4036G/G genotypes were significantly associated with low plasma efavirenz concentrations (P = 0.0236), while the ABCB1 1236C/T and 1236T/T genotypes were associated with high efavirenz concentrations (P = 0.0282). A haplotype ABCB1 T-G-T-A is reported that is associated with significantly increased plasma efavirenz levels. This is the first report on 61A>G, 2677G>T/A, and 40…	10.3389/fgene.2012.00237	ABCB1 4036A>G and 1236C>T Polymorphisms Affect Plasma Efavirenz Levels in South African HIV/AIDS Patients	2012	Swart et.al.
c.516G>T	T	CYP2B6	Cytochrome P450 2B6	Metabolism	South Africa	60	Efavirenz	0.41	Significant	The CYP2B6 c.516T/T genotype showed significantly higher EFV plasma concentrations compared to non 516T-allele carriers at all three time points. The haplotype T-G-T presented with significantly increased EFV plasma concentrations compared to the reference G-A-T haplotype	10.1089/omi.2017.0078	CYP2B6 Haplotype Predicts Efavirenz Plasma Concentration in Black South African HIV-1-Infected Children: A Longitudinal Pediatric Pharmacogenomic Study	2017	Reay et.al.
c.1459C>T	T	CYP2B6	Cytochrome P450 2B6	Metabolism	South Africa	60	Efavirenz	Not reported	Not reported	The CYP2B6 c.516T/T genotype showed significantly higher EFV plasma concentrations compared to non 516T-allele carriers at all three time points. The haplotype T-G-T presented with significantly increased EFV plasma concentrations compared to the reference G-A-T haplotype	10.1089/omi.2017.0079	CYP2B6 Haplotype Predicts Efavirenz Plasma Concentration in Black South African HIV-1-Infected Children: A Longitudinal Pediatric Pharmacogenomic Study	2017	Reay et.al.
c.983T>C	C	CYP2B6	Cytochrome P450 2B6	Metabolism	South Africa	60	Efavirenz	Not reported	Significant	The CYP2B6 c.516T/T genotype showed significantly higher EFV plasma concentrations compared to non 516T-allele carriers at all three time points. The haplotype T-G-T presented with significantly increased EFV plasma concentrations compared to the reference G-A-T haplotype	10.1089/omi.2017.0080	CYP2B6 Haplotype Predicts Efavirenz Plasma Concentration in Black South African HIV-1-Infected Children: A Longitudinal Pediatric Pharmacogenomic Study	2017	Reay et.al.
CYP2B6 G516T (rs3745274)	T	CYP2B6	Cytochrome P450 2B6	Other	Zimbabwe	185	Efavirenz	Not reported	0.008	Screening for CYP2B6 functional variants has a high predictability for efavirenz plasma levels and could be used in prescribing optimal and safe EFV doses	10.1186/s40360-015-0004-2	CYP2B6*6, CYP2B6*18, Body weight and sex are predictors of efavirenz pharmacokinetics and treatment response: population pharmacokinetic modeling in an HIV/AIDS and TB cohort in Zimbabwe	2015	Dhoro et.al.
CYP2B6*18 (rs28399499)	*18	CYP2B6	Cytochrome P450 2B6	Other	Zimbabwe	185	Efavirenz	Not reported	<0.001	Screening for CYP2B6 functional variants has a high predictability for efavirenz plasma levels and could be used in prescribing optimal and safe EFV doses	10.1186/s40360-015-0004-3	CYP2B6*6, CYP2B6*18, Body weight and sex are predictors of efavirenz pharmacokinetics and treatment response: population pharmacokinetic modeling in an HIV/AIDS and TB cohort in Zimbabwe	2015	Dhoro et.al.
CYP2A6*9 (rs8192726),	*9	CYP2A6	Cytochrome P450 2A6	Other	Zimbabwe	185	Efavirenz	Not reported	0.004	Screening for CYP2B6 functional variants has a high predictability for efavirenz plasma levels and could be used in prescribing optimal and safe EFV doses	10.1186/s40360-015-0004-4	CYP2B6*6, CYP2B6*18, Body weight and sex are predictors of efavirenz pharmacokinetics and treatment response: population pharmacokinetic modeling in an HIV/AIDS and TB cohort in Zimbabwe	2015	Dhoro et.al.
CYP2A6*17 (rs28399454)	*17	CYP2A6	Cytochrome P450 2B6	Other	Zimbabwe	185	Efavirenz	Not reported	0.694	Screening for CYP2B6 functional variants has a high predictability for efavirenz plasma levels and could be used in prescribing optimal and safe EFV doses	10.1186/s40360-015-0004-5	CYP2B6*6, CYP2B6*18, Body weight and sex are predictors of efavirenz pharmacokinetics and treatment response: population pharmacokinetic modeling in an HIV/AIDS and TB cohort in Zimbabwe	2015	Dhoro et.al.
ABCB1 1236C/T (rs1128503)	T	ABCB1	ATP-binding cassette B1	Other	Zimbabwe	185	Efavirenz	Not reported	0.841	Screening for CYP2B6 functional variants has a high predictability for efavirenz plasma levels and could be used in prescribing optimal and safe EFV doses	10.1186/s40360-015-0004-6	CYP2B6*6, CYP2B6*18, Body weight and sex are predictors of efavirenz pharmacokinetics and treatment response: population pharmacokinetic modeling in an HIV/AIDS and TB cohort in Zimbabwe	2015	Dhoro et.al.
516G>T	T	CYP2B6	Cytochrome P450 2B6	Metabolism	Botswana	801	Efavirenz	Not reported	Not reported	Metabolism variant alleles were common with 396 (49%) intermediate and 192 (24%) slow metabolizers. There were no statistically significant associations between metabolism and treatment endpoints. However, slower metabolism was associated with fewer adverse experiences.	10.1097/QAD.0000000000001593	CYP2B6 Genotypes and Early Efavirenz-based HIV Treatment Outcomes in Botswana	2017	Gross et.al.
983T>C	C	CYP2B6	Cytochrome P450 2B6	Metabolism	Botswana	801	Efavirenz	Not reported	Not reported	Metabolism variant alleles were common with 396 (49%) intermediate and 192 (24%) slow metabolizers. There were no statistically significant associations between metabolism and treatment endpoints. However, slower metabolism was associated with fewer adverse experiences.	10.1097/QAD.0000000000001594	CYP2B6 Genotypes and Early Efavirenz-based HIV Treatment Outcomes in Botswana	2017	Gross et.al.
c.388A>G (*1b)	G	SLCO1B1	Solute Carrier Organic Anion Transporter Family Member 1B1	Metabolism	Ghana	113	Isoniazid and Rifampicin	0.8315	Not signigicant	None of the evaluated SLCO1B1 and CES2 SNPs were significantly associated with rifampin pharmacokinetics in the primary analysis	10.1128/AAC.02099-17	Effect of Genetic Variation of NAT2 on Isoniazid and SLCO1B1 and CES2 on Rifampin Pharmacokinetics in Ghanaian Children with Tuberculosis.	2018	Dompreh et.al.
c.521T>C (*5)	C	SLCO1B1	Solute Carrier Organic Anion Transporter Family Member 1B1	Metabolism	Ghana	113	Isoniazid and Rifampicin	> 70%	Not signigicant	None of the evaluated SLCO1B1 and CES2 SNPs were significantly associated with rifampin pharmacokinetics in the primary analysis	10.1128/AAC.02099-17	Effect of Genetic Variation of NAT2 on Isoniazid and SLCO1B1 and CES2 on Rifampin Pharmacokinetics in Ghanaian Children with Tuberculosis.	2018	Dompreh et.al.
c.463C>A (*4)	C	SLCO1B1	Solute Carrier Organic Anion Transporter Family Member 1B1	Metabolism	Ghana	113	Isoniazid and Rifampicin	0.0759	Not signigicant	None of the evaluated SLCO1B1 and CES2 SNPs were significantly associated with rifampin pharmacokinetics in the primary analysis	10.1128/AAC.02099-17	Effect of Genetic Variation of NAT2 on Isoniazid and SLCO1B1 and CES2 on Rifampin Pharmacokinetics in Ghanaian Children with Tuberculosis.	2018	Dompreh et.al.
rs4149032	T	SLCO1B1	Solute Carrier Organic Anion Transporter Family Member 1B1	Metabolism	Ghana	113	Isoniazid and Rifampicin	0.2655	Not signigicant	None of the evaluated SLCO1B1 and CES2 SNPs were significantly associated with rifampin pharmacokinetics in the primary analysis	10.1128/AAC.02099-17	Effect of Genetic Variation of NAT2 on Isoniazid and SLCO1B1 and CES2 on Rifampin Pharmacokinetics in Ghanaian Children with Tuberculosis.	2018	Dompreh et.al.
c.–2263A>G	G	CES2	Carboxylesterase 2	Metabolism	Ghana	113	Isoniazid and Rifampicin	0.296	Not signigicant	None of the evaluated SLCO1B1 and CES2 SNPs were significantly associated with rifampin pharmacokinetics in the primary analysis	10.1128/AAC.02099-17	Effect of Genetic Variation of NAT2 on Isoniazid and SLCO1B1 and CES2 on Rifampin Pharmacokinetics in Ghanaian Children with Tuberculosis.	2018	Dompreh et.al.
516G→T	T	CYP2B6	Cytochrome P450 2B6	Metabolism	South Africa	54	Efavirenz and Rifampicin	0.31	Not reported	Heterozygous and homozygous variant carriers had higher median efavirenz concentrations when of TB treatment.	10.3851/IMP2877	Efavirenz dosing: influence of drug metabolizing enzyme polymorphisms and concurrent tuberculosis treatment.	2015	Gengiah et.al.
785A→G	G	CYP2B6	Cytochrome P450 2B6	Metabolism	South Africa	54	Efavirenz and Rifampicin	0.33	Not reported	Heterozygous and homozygous variant carriers had higher median efavirenz concentrations when of TB treatment.	10.3851/IMP2877	Efavirenz dosing: influence of drug metabolizing enzyme polymorphisms and concurrent tuberculosis treatment.	2015	Gengiah et.al.
983T→C	C	CYP2B6	Cytochrome P450 2B6	Metabolism	South Africa	54	Efavirenz and Rifampicin	0.23	Not reported	Heterozygous and homozygous variant carriers had higher median efavirenz concentrations when of TB treatment.	10.3851/IMP2877	Efavirenz dosing: influence of drug metabolizing enzyme polymorphisms and concurrent tuberculosis treatment.	2015	Gengiah et.al.
372G→A	A	UGT2B7	UDP-Glucuronosyltransferase-2B7	Metabolism	South Africa	54	Efavirenz and Rifampicin	0.29	Not reported	Heterozygous and homozygous variant carriers had higher median efavirenz concentrations when of TB treatment.	10.3851/IMP2877	Efavirenz dosing: influence of drug metabolizing enzyme polymorphisms and concurrent tuberculosis treatment.	2015	Gengiah et.al.
CYP2A6*9B	*9B	CYP2A6	Cytochrome P450 2B6	Metabolism	South Africa	54	Efavirenz and Rifampicin	0.1	Not reported	Heterozygous and homozygous variant carriers had higher median efavirenz concentrations when of TB treatment.	10.3851/IMP2877	Efavirenz dosing: influence of drug metabolizing enzyme polymorphisms and concurrent tuberculosis treatment.	2015	Gengiah et.al.
CYP2A6*17	*17	CYP2A6	Cytochrome P450 2B6	Metabolism	South Africa	54	Efavirenz and Rifampicin	0.02	Not reported	Heterozygous and homozygous variant carriers had higher median efavirenz concentrations when of TB treatment.	10.3851/IMP2877	Efavirenz dosing: influence of drug metabolizing enzyme polymorphisms and concurrent tuberculosis treatment.	2015	Gengiah et.al.
rs11045819	A	SLCO1B1	Solute Carrier Organic Anion Transporter Family Member 1B1	Metabolism	Malawi	174	Rifampicin	0.069	Not significant	No pharmacokinetic associations were identified	0.1128/AAC.00210-17	Genetic Determinants of the Pharmacokinetic Variability of Rifampin in Malawian Adults with Pulmonary Tuberculosis.	2017	Sloan et.al.
rs4149032	C	SLCO1B1	Solute Carrier Organic Anion Transporter Family Member 1B1	Metabolism	Malawi	174	Rifampicin	0.3185	Not significant	No pharmacokinetic associations were identified	0.1128/AAC.00210-17	Genetic Determinants of the Pharmacokinetic Variability of Rifampin in Malawian Adults with Pulmonary Tuberculosis.	2017	Sloan et.al.
rs1803155	C	AADAC	Arylacetamide deacetylase	Metabolism	Malawi	174	Rifampicin	0.753	Not significant	No pharmacokinetic associations were identified	0.1128/AAC.00210-17	Genetic Determinants of the Pharmacokinetic Variability of Rifampin in Malawian Adults with Pulmonary Tuberculosis.	2017	Sloan et.al.
rs12149368	C	CES1	Carboxylesterase 1	Metabolism	Malawi	174	Rifampicin	0.003	Not significant	No pharmacokinetic associations were identified	0.1128/AAC.00210-17	Genetic Determinants of the Pharmacokinetic Variability of Rifampin in Malawian Adults with Pulmonary Tuberculosis.	2017	Sloan et.al.
A01	A01	HLA-A	Major Histocompatibility Complex, Class I, A	Drug response	Egypt	200	Peg-IFN/RBV	0.35	0.02	Presence of the HLA-A01 allele was associated with SVR	013162/AIM.004	Human leukocyte antigen class I alleles can predict response to pegylated interferon/ribavirin therapy in chronic hepatitis C Egyptian patients.	2013	Farag et,al.
B38	B38	HLA-B	Major Histocompatibility Complex, Class I, B	Drug response	Egypt	200	Peg-IFN/RBV	0.06	0.009	HLA-B38 can predict non response to therapy	013162/AIM.004	Human leukocyte antigen class I alleles can predict response to pegylated interferon/ribavirin therapy in chronic hepatitis C Egyptian patients.	2013	Farag et,al.
B40	B40	HLA-B	Major Histocompatibility Complex, Class I, B	Drug response	Egypt	200	Peg-IFN/RBV	0.14	Not significant	Not significant	013162/AIM.004	Human leukocyte antigen class I alleles can predict response to pegylated interferon/ribavirin therapy in chronic hepatitis C Egyptian patients.	2013	Farag et,al.
B41	B41	HLA-B	Major Histocompatibility Complex, Class I, B	Drug response	Egypt	200	Peg-IFN/RBV	0.11	Not significant	Not significant	013162/AIM.004	Human leukocyte antigen class I alleles can predict response to pegylated interferon/ribavirin therapy in chronic hepatitis C Egyptian patients.	2013	Farag et,al.
481C>T	T	NAT2	N-acetyltransferase 2	Toxicity	Tunisia	66	Isoniazid	0.4095	< 0.02	By a multivariate matched analysis, the homozygous wild-type genotypes 481C/C and 590G/G were associated with decreased hepatotoxicity, homozygous mutant genotypes 481T/T and 590A/A were associated with higher risk of hepatotoxicity	10.1016/j.patbio.2011.07.001	Polymorphism of the N-acetyltransferase 2 gene as a susceptibility risk factor for antituberculosis drug-induced hepatotoxicity in Tunisian patients with tuberculosis.	2012	Mahmoud et.al.
590G>A	A	NAT2	N-acetyltransferase 2	Toxicity	Tunisia	66	Isoniazid	0.28	< 0.02	By a multivariate matched analysis, the homozygous wild-type genotypes 481C/C and 590G/G were associated with decreased hepatotoxicity, homozygous mutant genotypes 481T/T and 590A/A were associated with higher risk of hepatotoxicity	10.1016/j.patbio.2011.07.001	Polymorphism of the N-acetyltransferase 2 gene as a susceptibility risk factor for antituberculosis drug-induced hepatotoxicity in Tunisian patients with tuberculosis.	2012	Mahmoud et.al.
857G>A	A	NAT2	N-acetyltransferase 2	Toxicity	Tunisia	66	Isoniazid	0.015	Not significant	No association	10.1016/j.patbio.2011.07.001	Polymorphism of the N-acetyltransferase 2 gene as a susceptibility risk factor for antituberculosis drug-induced hepatotoxicity in Tunisian patients with tuberculosis.	2012	Mahmoud et.al.
NAT2*5	*5	NAT2	N-acetyltransferase 2	Toxicity	Tunisia	71	Isoniazid	0.455	Not reported	Of the 71 patients, 42 (59%) have shown a NAT2 slow acetylator (NAT_SA) phenotype, 27 (38%) were phenotyped as intermediate acetylator (NAT_IA) and two (3%) were rapid acetylators (NAT_RA). These are linked to the variant combinations.	10.1038/tpj.2016.26	Risk factors of isoniazid-induced hepatotoxicity in Tunisian tuberculosis patients.	2017	Fredj et.al.
NAT2*6	*6	NAT2	N-acetyltransferase 2	Toxicity	Tunisia	71	Isoniazid	0.155	Not reported	Of the 71 patients, 42 (59%) have shown a NAT2 slow acetylator (NAT_SA) phenotype, 27 (38%) were phenotyped as intermediate acetylator (NAT_IA) and two (3%) were rapid acetylators (NAT_RA). These are linked to the variant combinations.	10.1038/tpj.2016.26	Risk factors of isoniazid-induced hepatotoxicity in Tunisian tuberculosis patients.	2017	Fredj et.al.
NAT2*4	*4	NAT2	N-acetyltransferase 2	Toxicity	Tunisia	71	Isoniazid	0.174	Not reported	Of the 71 patients, 42 (59%) have shown a NAT2 slow acetylator (NAT_SA) phenotype, 27 (38%) were phenotyped as intermediate acetylator (NAT_IA) and two (3%) were rapid acetylators (NAT_RA). These are linked to the variant combinations.	10.1038/tpj.2016.26	Risk factors of isoniazid-induced hepatotoxicity in Tunisian tuberculosis patients.	2017	Fredj et.al.
NAT2*12	*12	NAT2	N-acetyltransferase 2	Toxicity	Tunisia	71	Isoniazid	0.028	Not reported	Of the 71 patients, 42 (59%) have shown a NAT2 slow acetylator (NAT_SA) phenotype, 27 (38%) were phenotyped as intermediate acetylator (NAT_IA) and two (3%) were rapid acetylators (NAT_RA). These are linked to the variant combinations.	10.1038/tpj.2016.26	Risk factors of isoniazid-induced hepatotoxicity in Tunisian tuberculosis patients.	2017	Fredj et.al.
NAT2*7	*7	NAT2	N-acetyltransferase 2	Toxicity	Tunisia	71	Isoniazid	0.035	Not reported	Of the 71 patients, 42 (59%) have shown a NAT2 slow acetylator (NAT_SA) phenotype, 27 (38%) were phenotyped as intermediate acetylator (NAT_IA) and two (3%) were rapid acetylators (NAT_RA). These are linked to the variant combinations.	10.1038/tpj.2016.26	Risk factors of isoniazid-induced hepatotoxicity in Tunisian tuberculosis patients.	2017	Fredj et.al.
DraI	D	CYP2E1	Cytochrome P450 2E1	Toxicity	Tunisia	71	Isoniazid	0.875	Not significant	No association	10.1038/tpj.2016.26	Risk factors of isoniazid-induced hepatotoxicity in Tunisian tuberculosis patients.	2017	Fredj et.al.
Pstl	C1	CYP2E1	Cytochrome P450 2E1	Toxicity	Tunisia	71	Isoniazid	0.028	Not significant	No association	10.1038/tpj.2016.26	Risk factors of isoniazid-induced hepatotoxicity in Tunisian tuberculosis patients.	2017	Fredj et.al.
RsaI	C1	CYP2E1	Cytochrome P450 2E1	Toxicity	Tunisia	71	Isoniazid	0.028	0.01	However, combined analysis of the NAT2/CYP2E1 gene polymorphisms showed that patients with both DraI C/D and slow acetylator have an increased risk of IIH compared with other combined NAT2/CYP2E1 genotype profiles	10.1038/tpj.2016.26	Risk factors of isoniazid-induced hepatotoxicity in Tunisian tuberculosis patients.	2017	Fredj et.al.
C3435T	T	ABCB1	ATP-binding cassette B1	Efficacy	South Africa	60	Rifampicin	0.26	Not reported	No association	10.1128/AAC.01833-10	The SLCO1B1 rs4149032 polymorphism is highly prevalent in South Africans and is associated with reduced rifampin concentrations: dosing implications.	2011	Chigutsa et.al.
G2677T	T	ABCB1	ATP-binding cassette B1	Efficacy	South Africa	60	Rifampicin	0.19	Not reported	No association	10.1128/AAC.01833-10	The SLCO1B1 rs4149032 polymorphism is highly prevalent in South Africans and is associated with reduced rifampin concentrations: dosing implications.	2011	Chigutsa et.al.
C1236T	T	ABCB1	ATP-binding cassette B1	Efficacy	South Africa	60	Rifampicin	0.26	Not reported	No association	10.1128/AAC.01833-10	The SLCO1B1 rs4149032 polymorphism is highly prevalent in South Africans and is associated with reduced rifampin concentrations: dosing implications.	2011	Chigutsa et.al.
rs3842	C	ABCB1	ATP-binding cassette B1	Efficacy	South Africa	60	Rifampicin	0.21	Not reported	No association	10.1128/AAC.01833-10	The SLCO1B1 rs4149032 polymorphism is highly prevalent in South Africans and is associated with reduced rifampin concentrations: dosing implications.	2011	Chigutsa et.al.
rs11045819	C	SLCO1B1	Solute Carrier Organic Anion Transporter Family Member 1B1	Efficacy	South Africa	60	Rifampicin	0.05	Not reported	No association	10.1128/AAC.01833-10	The SLCO1B1 rs4149032 polymorphism is highly prevalent in South Africans and is associated with reduced rifampin concentrations: dosing implications.	2011	Chigutsa et.al.
rs4149032	A	SLCO1B1	Solute Carrier Organic Anion Transporter Family Member 1B1	Efficacy	South Africa	60	Rifampicin	0.7	0.05	The SLCO1B1 rs4149032 polymorphism is highly prevalent in South Africans and is associated with reduced rifampin concentrations: dosing implications.	10.1128/AAC.01833-10	The SLCO1B1 rs4149032 polymorphism is highly prevalent in South Africans and is associated with reduced rifampin concentrations: dosing implications.	2011	Chigutsa et.al.
C63396T	T	PXR	Pregnane X receptor	Efficacy	South Africa	60	Rifampicin	0.27	Not reported	No association	10.1128/AAC.01833-10	The SLCO1B1 rs4149032 polymorphism is highly prevalent in South Africans and is associated with reduced rifampin concentrations: dosing implications.	2011	Chigutsa et.al.
T44477C	C	PXR	Pregnane X receptor	Efficacy	South Africa	60	Rifampicin	0.27	Not reported	No association	10.1128/AAC.01833-10	The SLCO1B1 rs4149032 polymorphism is highly prevalent in South Africans and is associated with reduced rifampin concentrations: dosing implications.	2011	Chigutsa et.al.
rs2307424	T	CAR	Chimeric Antigen Receptor	Efficacy	South Africa	60	Rifampicin	0.11	Not reported	No association	10.1128/AAC.01833-10	The SLCO1B1 rs4149032 polymorphism is highly prevalent in South Africans and is associated with reduced rifampin concentrations: dosing implications.	2011	Chigutsa et.al.
rs12979860	C	IL28B	Interleukin 28B	Drug response	African American	1021	Peg-IFN/RBV	Not reported	Not significant	no association was found between rs12979860 genotype and treatment response in African Americans in our study	10.1053/j.gastro.2010.02.009	Replicated Association Between an IL28B Gene Variant and a Sustained Response to Pegylated Interferon and Ribavirin.	2010	McCarthy et.al.
rs12979860	C	IL28B	Interleukin 28B	Drug response	African American	1671	Peg-IFN/RBV	0.385	0.0001	CC IL-28B type was associated with improved early viral kinetics and greater likelihood of response	10.1053/j.gastro.2010.04.013	Interleukin-28B Polymorphism Improves Viral Kinetics and Is the Strongest Pretreatment Predictor of Sustained Virologic Response in Genotype 1 Hepatitis C Virus.	2010	Thompson et.al.
rs12979860	C	IL28B	Interleukin 28B	Drug response	Mixed	164	Peg-IFN/RBV	0.47	0.0008	The SNP rs12979860 is strongly associated with SVR in patients infected with HCV-4, but not with liver disease severity.	doi:10.1016/j.jhep.2011.09.008	IL28B polymorphism is associated with treatment response in patients with genotype 4 chronic hepatitis C	2012	Asselah et.al.
rs12979860	C	IL28B	Interleukin 28B	Drug response	Egyptian	201	Peg-IFN/RBV	0.6	< 0.009	IL28B SNPs rs12979860 rs8099917, and rs11881222 are the strongest predictors of a response	doi:10.1016/j.virol.2013.06.025	The predictive value of IL28B rs12979860, rs11881222 and rs8099917 polymorphisms and IP-10 in the therapeutic response of Egyptian genotype 4 patients	2013	Derbala et.al.
rs11881222	A	IL28B	Interleukin 28B	Drug response	Egyptian	201	Peg-IFN/RBV	0.64	< 0.005	IL28B SNPs rs12979860 rs8099917, and rs11881222 are the strongest predictors of a response	doi:10.1016/j.virol.2013.06.025	The predictive value of IL28B rs12979860, rs11881222 and rs8099917 polymorphisms and IP-10 in the therapeutic response of Egyptian genotype 4 patients	2013	Derbala et.al.
rs8099917	T	IL28B	Interleukin 28B	Drug response	Egyptian	201	Peg-IFN/RBV	0.78	< 0.065	IL28B SNPs rs12979860 rs8099917, and rs11881222 are the strongest predictors of a response	doi:10.1016/j.virol.2013.06.025	The predictive value of IL28B rs12979860, rs11881222 and rs8099917 polymorphisms and IP-10 in the therapeutic response of Egyptian genotype 4 patients	2013	Derbala et.al.
rs8099917	T	IL28B	Interleukin 28B	Drug response	Egyptian	153	Peg-IFN/RBV	0.8075	0.004	Patients with TT genotype showed significantly higher SVR rate than minor allele (TG/GG) carriers	doi: 10.1016/j.cyto.2015.05.003.	Assessment of interleukin 28B genotype as a predictor of response to combined therapy with pegylated interferon plus ribavirin in HCV infected Egyptian patients	2015	Fathy et.al.
c.463CA	A	SLCO1B1	Solute Carrier Organic Anion Transporter Family Member 1B1	Metabolism	Mixed	88	Rifampicin	0.12	0.001	Polymorphisms in the SLCO1B1 gene associated with lower rifampin exposure were more frequent among black subjects.	doi: 10.1128/AAC.00353-10	Effects of tuberculosis, race, and human gene SLCO1B1 polymorphisms on rifampin concentrations	2010	Weiner et.al.
rs12979860	C	IL28B	Interleukin 28B	Drug response	Egyptian	119	PEG-IFN/RBV	0.5885	0.0001	In 54 patients heterozygous for the C allele of rs12979860, testing of rs8099917 revealed SVR in 42.3% of carriers of the TT genotype but no such responses in carriers of TG or GG	DOI:10.1111/liv.12321	Strong prediction of virological response to combination therapy by IL28B gene variants rs12979860 and rs8099917 in chronic hepatitis C genotype 4.	2013	Ragheb et.al.
rs8099917	G	IL28B	Interleukin 28B	Drug response	Egyptian	119	PEG-IFN/RBV	0.21	0.0001	In 54 patients heterozygous for the C allele of rs12979860, testing of rs8099917 revealed SVR in 42.3% of carriers of the TT genotype but no such responses in carriers of TG or GG	DOI:10.1111/liv.12321	Strong prediction of virological response to combination therapy by IL28B gene variants rs12979860 and rs8099917 in chronic hepatitis C genotype 4.	2013	Ragheb et.al.

## Sheet: Infectious_HCV_Studies
	Publication title	Publication year	Author name	Publication type	Topic of interest	Geograghic Location	Language
1	Artemether-lumefantrine versus dihydroartemisinin-piperaquine for treating uncomplicated malaria: a randomized trial to guide policy in Uganda	2008	Yeka et.al.	Research	Malaria	Uganda	English
2	Precision Medicine for Africa: challenges and opportunities	2018	Ramsay	Review	Precision Medicine	Africa	English
3	CYP2B6 Haplotype Predicts Efavirenz Plasma Concentration in Black South African HIV-1-Infected Children: A Longitudinal Pediatric Pharmacogenomic Study	2017	Reay et.al.	Research	HIV	South Africa	English
4	ABCB1 4036A>G and 1236C>T Polymorphisms Affect Plasma Efavirenz Levels in South African HIV/AIDS Patients	2012	Swart et.al.	Research	HIV	South Africa	English
5	CYP2B6 Genotypes and Early Efavirenz-based HIV Treatment Outcomes in Botswana	2017	Gross et.al.	Research	HIV	Botswana	English
6	Cytochrome P450 CYP2B6*6 distribution among Congolese individuals with HIV, Tuberculosis and Malaria infection	2019	Peko et al.	Research	HIV	Congolese	English
7	The SLCO1B1 rs4149032 Polymorphism Is Highly Prevalent in South Africans and Is Associated with Reduced Rifampin Concentrations: Dosing Implications	2011	Chigutsa et.al.	Research	HIV	South Africa	English
8	CYP2B6*6, CYP2B6*18, Body weight and sex are predictors of efavirenz pharmacokinetics and treatment response: population pharmacokinetic modeling in an HIV/AIDS and TB cohort in Zimbabwe	2015	Dhoro et al.	Research	HIV	Zimbabwe	English
9	Effect of Genetic Variation of NAT2 on Isoniazid and SLCO1B1 and CES2 on Rifampin Pharmacokinetics in Ghanaian Children with Tuberculosis	2018	Dompreh et.al	Research	Tuberculosis	Ghana	English
10	Efavirenz dosing: influence of drug metabolizing enzyme polymorphisms and concurrent tuberculosis treatment	2015	Gengiah et.al.	Research	Tuberculosis	South Africa	English
11	Genetic Determinants of the Pharmacokinetic Variability of Rifampin in Malawian Adults with Pulmonary Tuberculosis	2017	Sloan et.al.	Research	Tuberculosis	Malawi	English
12	Polymorphism of the N-acetyltransferase 2 gene as a susceptibility risk factor for antituberculosis drug-induced hepatotoxicity in Tunisian patients with tuberculosis	2012	Ben Mahmoud et.al	Research	Tuberculosis	Tunisia	English
13	Risk factors of isoniazid-induced hepatotoxicity in Tunisian tuberculosis patients	2017	Ben Fredj et.al.	Research	Tuberculosis	Tunisia	English
14	Strong prediction of virological response to combination therapy by IL28B gene variants rs12979860 and rs8099917 in chronic hepatitis C genotype 4.	2014	Ragheb et.al.	Research	HCV	Egypt	English
15	The SLCO1B1 rs4149032 Polymorphism Is Highly Prevalent in South Africans and Is Associated with Reduced Rifampin Concentrations: Dosing Implications	2011	Chigutsa et.al.	Research	Tuberculosis	South Africa	English
16	Variability in the population pharmacokinetics of isoniazid in South African tuberculosis patients	2011	Wilkins et.al.	Research	Tuberculosis	South Africa	English
17	Modest but variable effect of rifampin on steady-state plasma pharmacokinetics of efavirenz in healthy African-American and Caucasian volunteers.	2011	Kwara et.al.	Research	Tuberculosis	USA	English
18	Effects of tuberculosis, race, and human gene SLCO1B1 polymorphisms on rifampin concentrations	2010	Weiner et.al.	Research	Tuberculosis	Mixed	English
19	IL28B polymorphism is associated with treatment response in patients with genotype 4 chronic hepatitis C	2012	Asselah et al	Research	HCV	Africa	English
20	The predictive value of IL28B rs12979860, rs11881222 and rs8099917 polymorphisms and IP-10 in the therapeutic response of Egyptian genotype 4 patients	2013	Derbala et al	Research	HCV	Egyptian	English
21	Assessment of interleukin 28B genotype as a predictor of response to combined therapy with pegylated interferon plus ribavirin in HCV infected Egyptian patients	2015	Fathy et al	Research	HCV	Egyptian	English
22	Hepatitis C treatment among racial and ethnic groups in the IDEAL trial	2010	Muir et al	Research	HCV	USA	English

[truncated: 5 more sheets: Kidney_Variants, Kidney_Studies, Mental_Variants, Mental_Studies, Other_Studies]
